# Supplementary material for: Identification of potential key variants in mandibular premolar hypodontia through whole-exome sequencing
Source: Front Genet. 2023 Sep 8;14:1248326. doi: 10.3389/fgene.2023.1248326 (PMC10514915; doi:10.3389/fgene.2023.1248326)
Supplement: Supplementary file 1 [file Table2.xlsx]

## Sheet: enrichment all
Functional enrichment analysis results of candidate genes for mandibular premolar hypodontia
#Category	Term ID	Term description	Observed gene count	Background gene count	Strength	False discovery rate	Matching proteins in your network (IDs)	Matching proteins in your network (labels)
GO Process	GO:0008544	Epidermis development	6	419	1.37	0.001	9606.ENSP00000258411,9606.ENSP00000258443,9606.ENSP00000324532,9606.ENSP00000375778,9606.ENSP00000393312,9606.ENSP00000420213	WNT10A,EDAR,LAMA3,LAMB3,FGFR1,FLNB
GO Process	GO:0031581	Hemidesmosome assembly	3	12	2.61	0.001	9606.ENSP00000200181,9606.ENSP00000324532,9606.ENSP00000375778	ITGB4,LAMA3,LAMB3
GO Process	GO:0030198	Extracellular matrix organization	5	338	1.38	0.0049	9606.ENSP00000200181,9606.ENSP00000261769,9606.ENSP00000324532,9606.ENSP00000346537,9606.ENSP00000375778	ITGB4,CDH1,LAMA3,SMOC2,LAMB3
GO Process	GO:0009653	Anatomical structure morphogenesis	8	2165	0.78	0.0137	9606.ENSP00000200181,9606.ENSP00000258411,9606.ENSP00000258443,9606.ENSP00000261769,9606.ENSP00000324532,9606.ENSP00000375778,9606.ENSP00000393312,9606.ENSP00000420213	ITGB4,WNT10A,EDAR,CDH1,LAMA3,LAMB3,FGFR1,FLNB
GO Process	GO:0009887	Animal organ morphogenesis	6	967	1.01	0.017	9606.ENSP00000200181,9606.ENSP00000258411,9606.ENSP00000258443,9606.ENSP00000324532,9606.ENSP00000375778,9606.ENSP00000393312	ITGB4,WNT10A,EDAR,LAMA3,LAMB3,FGFR1
GO Process	GO:0034329	Cell junction assembly	4	280	1.37	0.028	9606.ENSP00000200181,9606.ENSP00000261769,9606.ENSP00000324532,9606.ENSP00000375778	ITGB4,CDH1,LAMA3,LAMB3
GO Process	GO:0009888	Tissue development	7	1760	0.81	0.0326	9606.ENSP00000200181,9606.ENSP00000258411,9606.ENSP00000258443,9606.ENSP00000324532,9606.ENSP00000375778,9606.ENSP00000393312,9606.ENSP00000420213	ITGB4,WNT10A,EDAR,LAMA3,LAMB3,FGFR1,FLNB
GO Process	GO:0030154	Cell differentiation	9	3702	0.6	0.0461	9606.ENSP00000200181,9606.ENSP00000258411,9606.ENSP00000258443,9606.ENSP00000261769,9606.ENSP00000324532,9606.ENSP00000331242,9606.ENSP00000375778,9606.ENSP00000393312,9606.ENSP00000420213	ITGB4,WNT10A,EDAR,CDH1,LAMA3,KREMEN1,LAMB3,FGFR1,FLNB
GO Process	GO:0001704	Formation of primary germ layer	3	116	1.62	0.0478	9606.ENSP00000200181,9606.ENSP00000324532,9606.ENSP00000375778	ITGB4,LAMA3,LAMB3
GO Process	GO:2001028	Positive regulation of endothelial cell chemotaxis	2	15	2.34	0.0478	9606.ENSP00000346537,9606.ENSP00000393312	SMOC2,FGFR1
GO Function	GO:0050839	Cell adhesion molecule binding	5	538	1.18	0.0351	9606.ENSP00000200181,9606.ENSP00000261769,9606.ENSP00000324532,9606.ENSP00000375778,9606.ENSP00000420213	ITGB4,CDH1,LAMA3,LAMB3,FLNB
GO Component	GO:0005610	laminin-5 complex	2	3	3.04	0.0058	9606.ENSP00000324532,9606.ENSP00000375778	LAMA3,LAMB3
GO Component	GO:0005604	Basement membrane	3	96	1.71	0.0227	9606.ENSP00000324532,9606.ENSP00000346537,9606.ENSP00000375778	LAMA3,SMOC2,LAMB3
KEGG	hsa04510	Focal adhesion	4	198	1.52	0.0017	9606.ENSP00000200181,9606.ENSP00000324532,9606.ENSP00000375778,9606.ENSP00000420213	ITGB4,LAMA3,LAMB3,FLNB
KEGG	hsa05200	Pathways in cancer	5	517	1.2	0.0017	9606.ENSP00000258411,9606.ENSP00000261769,9606.ENSP00000324532,9606.ENSP00000375778,9606.ENSP00000393312	WNT10A,CDH1,LAMA3,LAMB3,FGFR1
KEGG	hsa04512	ECM-receptor interaction	3	88	1.74	0.0023	9606.ENSP00000200181,9606.ENSP00000324532,9606.ENSP00000375778	ITGB4,LAMA3,LAMB3
KEGG	hsa05165	Human papillomavirus infection	4	325	1.3	0.0029	9606.ENSP00000200181,9606.ENSP00000258411,9606.ENSP00000324532,9606.ENSP00000375778	ITGB4,WNT10A,LAMA3,LAMB3
KEGG	hsa04151	PI3K-Akt signaling pathway	4	350	1.27	0.0031	9606.ENSP00000200181,9606.ENSP00000324532,9606.ENSP00000375778,9606.ENSP00000393312	ITGB4,LAMA3,LAMB3,FGFR1
KEGG	hsa05205	Proteoglycans in cancer	3	196	1.4	0.0119	9606.ENSP00000258411,9606.ENSP00000393312,9606.ENSP00000420213	WNT10A,FGFR1,FLNB
KEGG	hsa04520	Adherens junction	2	67	1.69	0.0379	9606.ENSP00000261769,9606.ENSP00000393312	CDH1,FGFR1
KEGG	hsa05218	Melanoma	2	72	1.66	0.0381	9606.ENSP00000261769,9606.ENSP00000393312	CDH1,FGFR1
Reactome	HSA-446107	Type I hemidesmosome assembly	3	11	2.65	0.00014	9606.ENSP00000200181,9606.ENSP00000324532,9606.ENSP00000375778	ITGB4,LAMA3,LAMB3
Reactome	HSA-446728	Cell junction organization	4	92	1.85	0.00028	9606.ENSP00000200181,9606.ENSP00000261769,9606.ENSP00000324532,9606.ENSP00000375778	ITGB4,CDH1,LAMA3,LAMB3
Reactome	HSA-3000157	Laminin interactions	3	30	2.21	0.00069	9606.ENSP00000200181,9606.ENSP00000324532,9606.ENSP00000375778	ITGB4,LAMA3,LAMB3
Reactome	HSA-2022090	Assembly of collagen fibrils and other multimeric structures	3	61	1.9	0.0028	9606.ENSP00000200181,9606.ENSP00000324532,9606.ENSP00000375778	ITGB4,LAMA3,LAMB3
Reactome	HSA-3000171	Non-integrin membrane-ECM interactions	3	59	1.92	0.0028	9606.ENSP00000200181,9606.ENSP00000324532,9606.ENSP00000375778	ITGB4,LAMA3,LAMB3
Reactome	HSA-1474244	Extracellular matrix organization	4	301	1.34	0.007	9606.ENSP00000200181,9606.ENSP00000261769,9606.ENSP00000324532,9606.ENSP00000375778	ITGB4,CDH1,LAMA3,LAMB3
Reactome	HSA-2214320	Anchoring fibril formation	2	15	2.34	0.0112	9606.ENSP00000324532,9606.ENSP00000375778	LAMA3,LAMB3
Reactome	HSA-1474228	Degradation of the extracellular matrix	3	140	1.54	0.0174	9606.ENSP00000261769,9606.ENSP00000324532,9606.ENSP00000375778	CDH1,LAMA3,LAMB3
Reactome	HSA-8874081	MET activates PTK2 signaling	2	30	2.04	0.0334	9606.ENSP00000324532,9606.ENSP00000375778	LAMA3,LAMB3
WikiPathways	WP244	Alpha 6 beta 4 signaling pathway	3	33	2.17	0.00084	9606.ENSP00000200181,9606.ENSP00000324532,9606.ENSP00000375778	ITGB4,LAMA3,LAMB3
WikiPathways	WP306	Focal adhesion	4	196	1.52	0.0017	9606.ENSP00000200181,9606.ENSP00000324532,9606.ENSP00000375778,9606.ENSP00000420213	ITGB4,LAMA3,LAMB3,FLNB
WikiPathways	WP3932	Focal adhesion: PI3K-Akt-mTOR-signaling pathway	4	302	1.33	0.0059	9606.ENSP00000200181,9606.ENSP00000324532,9606.ENSP00000375778,9606.ENSP00000393312	ITGB4,LAMA3,LAMB3,FGFR1
WikiPathways	WP4172	PI3K-Akt signaling pathway	4	336	1.29	0.0067	9606.ENSP00000200181,9606.ENSP00000324532,9606.ENSP00000375778,9606.ENSP00000393312	ITGB4,LAMA3,LAMB3,FGFR1
WikiPathways	WP4541	Hippo-Merlin signaling dysregulation	3	119	1.61	0.0068	9606.ENSP00000200181,9606.ENSP00000261769,9606.ENSP00000393312	ITGB4,CDH1,FGFR1
WikiPathways	WP2839	Hair follicle development: organogenesis - part 2 of 3	2	32	2.01	0.0216	9606.ENSP00000258443,9606.ENSP00000261769	EDAR,CDH1
WikiPathways	WP4534	Mechanoregulation and pathology of YAP/TAZ via Hippo and non-Hippo mechanisms	2	46	1.85	0.037	9606.ENSP00000200181,9606.ENSP00000261769	ITGB4,CDH1
Monarch	HP:0009804	Tooth agenesis	11	274	1.82	6.03e-16	9606.ENSP00000200181,9606.ENSP00000258411,9606.ENSP00000258443,9606.ENSP00000261769,9606.ENSP00000317469,9606.ENSP00000324532,9606.ENSP00000331242,9606.ENSP00000342144,9606.ENSP00000375778,9606.ENSP00000393312,9606.ENSP00000420213	ITGB4,WNT10A,EDAR,CDH1,BBS1,LAMA3,KREMEN1,EVC2,LAMB3,FGFR1,FLNB
Monarch	HP:0000164	Abnormality of the dentition	12	822	1.38	1.64e-13	9606.ENSP00000200181,9606.ENSP00000258411,9606.ENSP00000258443,9606.ENSP00000261769,9606.ENSP00000317469,9606.ENSP00000324532,9606.ENSP00000331242,9606.ENSP00000342144,9606.ENSP00000346537,9606.ENSP00000375778,9606.ENSP00000393312,9606.ENSP00000420213	ITGB4,WNT10A,EDAR,CDH1,BBS1,LAMA3,KREMEN1,EVC2,SMOC2,LAMB3,FGFR1,FLNB
Monarch	HP:0000668	Hypodontia	9	160	1.96	1.64e-13	9606.ENSP00000200181,9606.ENSP00000258411,9606.ENSP00000258443,9606.ENSP00000261769,9606.ENSP00000317469,9606.ENSP00000324532,9606.ENSP00000342144,9606.ENSP00000375778,9606.ENSP00000420213	ITGB4,WNT10A,EDAR,CDH1,BBS1,LAMA3,EVC2,LAMB3,FLNB
Monarch	HP:0011061	Abnormality of dental structure	9	238	1.79	3.69e-12	9606.ENSP00000200181,9606.ENSP00000258411,9606.ENSP00000258443,9606.ENSP00000261769,9606.ENSP00000324532,9606.ENSP00000346537,9606.ENSP00000375778,9606.ENSP00000393312,9606.ENSP00000420213	ITGB4,WNT10A,EDAR,CDH1,LAMA3,SMOC2,LAMB3,FGFR1,FLNB
Monarch	HP:0008386	Aplasia/Hypoplasia of the nails	8	191	1.83	9.38e-11	9606.ENSP00000200181,9606.ENSP00000258411,9606.ENSP00000261769,9606.ENSP00000324532,9606.ENSP00000342144,9606.ENSP00000375778,9606.ENSP00000393312,9606.ENSP00000420213	ITGB4,WNT10A,CDH1,LAMA3,EVC2,LAMB3,FGFR1,FLNB
Monarch	HP:0000685	Hypoplasia of teeth	7	101	2.05	1.63e-10	9606.ENSP00000200181,9606.ENSP00000258411,9606.ENSP00000258443,9606.ENSP00000324532,9606.ENSP00000375778,9606.ENSP00000393312,9606.ENSP00000420213	ITGB4,WNT10A,EDAR,LAMA3,LAMB3,FGFR1,FLNB
Monarch	HP:0001597	Abnormality of the nail	9	393	1.57	1.75e-10	9606.ENSP00000200181,9606.ENSP00000258411,9606.ENSP00000258443,9606.ENSP00000261769,9606.ENSP00000324532,9606.ENSP00000342144,9606.ENSP00000375778,9606.ENSP00000393312,9606.ENSP00000420213	ITGB4,WNT10A,EDAR,CDH1,LAMA3,EVC2,LAMB3,FGFR1,FLNB
Monarch	HP:0002231	Sparse body hair	6	56	2.24	8.88e-10	9606.ENSP00000200181,9606.ENSP00000258411,9606.ENSP00000258443,9606.ENSP00000324532,9606.ENSP00000375778,9606.ENSP00000393312	ITGB4,WNT10A,EDAR,LAMA3,LAMB3,FGFR1
Monarch	HP:0011362	Abnormal hair quantity	9	508	1.46	1.32e-09	9606.ENSP00000200181,9606.ENSP00000258411,9606.ENSP00000258443,9606.ENSP00000261769,9606.ENSP00000324532,9606.ENSP00000331242,9606.ENSP00000342144,9606.ENSP00000375778,9606.ENSP00000393312	ITGB4,WNT10A,EDAR,CDH1,LAMA3,KREMEN1,EVC2,LAMB3,FGFR1
Monarch	HP:0008070	Sparse hair	8	300	1.64	1.45e-09	9606.ENSP00000200181,9606.ENSP00000258411,9606.ENSP00000258443,9606.ENSP00000261769,9606.ENSP00000324532,9606.ENSP00000331242,9606.ENSP00000375778,9606.ENSP00000393312	ITGB4,WNT10A,EDAR,CDH1,LAMA3,KREMEN1,LAMB3,FGFR1
Monarch	HP:0006297	Enamel hypoplasia	6	82	2.08	5.18e-09	9606.ENSP00000200181,9606.ENSP00000258411,9606.ENSP00000324532,9606.ENSP00000375778,9606.ENSP00000393312,9606.ENSP00000420213	ITGB4,WNT10A,LAMA3,LAMB3,FGFR1,FLNB
Monarch	HP:0006482	Abnormality of dental morphology	7	228	1.7	1.88e-08	9606.ENSP00000258411,9606.ENSP00000258443,9606.ENSP00000261769,9606.ENSP00000342144,9606.ENSP00000346537,9606.ENSP00000375778,9606.ENSP00000393312	WNT10A,EDAR,CDH1,EVC2,SMOC2,LAMB3,FGFR1
Monarch	HP:0000691	Microdontia	6	110	1.95	2.41e-08	9606.ENSP00000258411,9606.ENSP00000258443,9606.ENSP00000342144,9606.ENSP00000346537,9606.ENSP00000375778,9606.ENSP00000393312	WNT10A,EDAR,EVC2,SMOC2,LAMB3,FGFR1
Monarch	HP:0002164	Nail dysplasia	6	145	1.83	8.4e-08	9606.ENSP00000200181,9606.ENSP00000258411,9606.ENSP00000258443,9606.ENSP00000324532,9606.ENSP00000342144,9606.ENSP00000375778	ITGB4,WNT10A,EDAR,LAMA3,EVC2,LAMB3
Monarch	EFO:0000508	Genetic disorder	7	332	1.54	1.52e-07	9606.ENSP00000200181,9606.ENSP00000261769,9606.ENSP00000317469,9606.ENSP00000324532,9606.ENSP00000375778,9606.ENSP00000393312,9606.ENSP00000420213	ITGB4,CDH1,BBS1,LAMA3,LAMB3,FGFR1,FLNB
Monarch	HP:0006089	Palmar hyperhidrosis	4	17	2.58	2.17e-07	9606.ENSP00000200181,9606.ENSP00000258411,9606.ENSP00000324532,9606.ENSP00000375778	ITGB4,WNT10A,LAMA3,LAMB3
Monarch	HP:0001574	Abnormality of the integument	11	2269	0.9	2.32e-07	9606.ENSP00000200181,9606.ENSP00000258411,9606.ENSP00000258443,9606.ENSP00000261769,9606.ENSP00000317469,9606.ENSP00000324532,9606.ENSP00000331242,9606.ENSP00000342144,9606.ENSP00000375778,9606.ENSP00000393312,9606.ENSP00000420213	ITGB4,WNT10A,EDAR,CDH1,BBS1,LAMA3,KREMEN1,EVC2,LAMB3,FGFR1,FLNB
Monarch	HP:0001596	Alopecia	6	187	1.72	2.96e-07	9606.ENSP00000200181,9606.ENSP00000258411,9606.ENSP00000258443,9606.ENSP00000324532,9606.ENSP00000375778,9606.ENSP00000393312	ITGB4,WNT10A,EDAR,LAMA3,LAMB3,FGFR1
Monarch	HP:0000924	Abnormality of the skeletal system	11	2708	0.82	1.46e-06	9606.ENSP00000200181,9606.ENSP00000258411,9606.ENSP00000258443,9606.ENSP00000261769,9606.ENSP00000317469,9606.ENSP00000324532,9606.ENSP00000342144,9606.ENSP00000346537,9606.ENSP00000375778,9606.ENSP00000393312,9606.ENSP00000420213	ITGB4,WNT10A,EDAR,CDH1,BBS1,LAMA3,EVC2,SMOC2,LAMB3,FGFR1,FLNB
Monarch	HP:0000492	Abnormal eyelid morphology	7	501	1.36	1.98e-06	9606.ENSP00000200181,9606.ENSP00000258411,9606.ENSP00000258443,9606.ENSP00000261769,9606.ENSP00000331242,9606.ENSP00000393312,9606.ENSP00000420213	ITGB4,WNT10A,EDAR,CDH1,KREMEN1,FGFR1,FLNB
Monarch	HP:0008404	Nail dystrophy	5	115	1.85	2.16e-06	9606.ENSP00000200181,9606.ENSP00000258411,9606.ENSP00000324532,9606.ENSP00000342144,9606.ENSP00000375778	ITGB4,WNT10A,LAMA3,EVC2,LAMB3
Monarch	HP:0000078	Abnormality of the genital system	9	1355	1.03	2.34e-06	9606.ENSP00000200181,9606.ENSP00000258411,9606.ENSP00000261769,9606.ENSP00000317469,9606.ENSP00000324532,9606.ENSP00000342144,9606.ENSP00000375778,9606.ENSP00000393312,9606.ENSP00000420213	ITGB4,WNT10A,CDH1,BBS1,LAMA3,EVC2,LAMB3,FGFR1,FLNB
Monarch	HP:0001155	Abnormality of the hand	8	908	1.16	3.01e-06	9606.ENSP00000200181,9606.ENSP00000258411,9606.ENSP00000317469,9606.ENSP00000324532,9606.ENSP00000342144,9606.ENSP00000375778,9606.ENSP00000393312,9606.ENSP00000420213	ITGB4,WNT10A,BBS1,LAMA3,EVC2,LAMB3,FGFR1,FLNB
Monarch	HP:0008388	Abnormal toenail morphology	5	125	1.81	3.01e-06	9606.ENSP00000200181,9606.ENSP00000258411,9606.ENSP00000258443,9606.ENSP00000342144,9606.ENSP00000393312	ITGB4,WNT10A,EDAR,EVC2,FGFR1
Monarch	HP:0000315	Abnormality of the orbital region	8	923	1.15	3.28e-06	9606.ENSP00000200181,9606.ENSP00000258411,9606.ENSP00000258443,9606.ENSP00000261769,9606.ENSP00000324532,9606.ENSP00000331242,9606.ENSP00000393312,9606.ENSP00000420213	ITGB4,WNT10A,EDAR,CDH1,LAMA3,KREMEN1,FGFR1,FLNB
Monarch	HP:0000698	Conical tooth	4	42	2.19	3.91e-06	9606.ENSP00000258411,9606.ENSP00000261769,9606.ENSP00000342144,9606.ENSP00000393312	WNT10A,CDH1,EVC2,FGFR1
Monarch	HP:0000679	Taurodontia	4	44	2.17	4.52e-06	9606.ENSP00000258411,9606.ENSP00000346537,9606.ENSP00000375778,9606.ENSP00000393312	WNT10A,SMOC2,LAMB3,FGFR1
Monarch	HP:0100871	Abnormality of the palm	6	318	1.49	4.59e-06	9606.ENSP00000200181,9606.ENSP00000258411,9606.ENSP00000324532,9606.ENSP00000342144,9606.ENSP00000375778,9606.ENSP00000393312	ITGB4,WNT10A,LAMA3,EVC2,LAMB3,FGFR1
Monarch	HP:0005922	Abnormal hand morphology	7	608	1.27	5.33e-06	9606.ENSP00000200181,9606.ENSP00000317469,9606.ENSP00000324532,9606.ENSP00000342144,9606.ENSP00000375778,9606.ENSP00000393312,9606.ENSP00000420213	ITGB4,BBS1,LAMA3,EVC2,LAMB3,FGFR1,FLNB
Monarch	HP:0020117	Hypoplastic dermoepidermal hemidesmosomes	3	7	2.84	5.33e-06	9606.ENSP00000200181,9606.ENSP00000324532,9606.ENSP00000375778	ITGB4,LAMA3,LAMB3
Monarch	HP:0000499	Abnormal eyelash morphology	5	154	1.72	5.79e-06	9606.ENSP00000258411,9606.ENSP00000258443,9606.ENSP00000261769,9606.ENSP00000331242,9606.ENSP00000393312	WNT10A,EDAR,CDH1,KREMEN1,FGFR1
Monarch	HP:0000163	Abnormal oral cavity morphology	7	644	1.25	6.52e-06	9606.ENSP00000200181,9606.ENSP00000258411,9606.ENSP00000258443,9606.ENSP00000324532,9606.ENSP00000342144,9606.ENSP00000375778,9606.ENSP00000393312	ITGB4,WNT10A,EDAR,LAMA3,EVC2,LAMB3,FGFR1
Monarch	HP:0007383	Congenital localized absence of skin	3	8	2.79	6.52e-06	9606.ENSP00000200181,9606.ENSP00000324532,9606.ENSP00000375778	ITGB4,LAMA3,LAMB3
Monarch	HP:0031446	Erosion of oral mucosa	3	8	2.79	6.52e-06	9606.ENSP00000200181,9606.ENSP00000324532,9606.ENSP00000375778	ITGB4,LAMA3,LAMB3
Monarch	HP:0003341	Subepidermal blistering with cleavage in the lamina lucida	3	9	2.74	7.88e-06	9606.ENSP00000200181,9606.ENSP00000324532,9606.ENSP00000375778	ITGB4,LAMA3,LAMB3
Monarch	HP:0004057	Mitten deformity	3	9	2.74	7.88e-06	9606.ENSP00000200181,9606.ENSP00000324532,9606.ENSP00000375778	ITGB4,LAMA3,LAMB3
Monarch	HP:0011121	Abnormality of skin morphology	9	1649	0.95	7.88e-06	9606.ENSP00000200181,9606.ENSP00000258411,9606.ENSP00000258443,9606.ENSP00000261769,9606.ENSP00000324532,9606.ENSP00000342144,9606.ENSP00000375778,9606.ENSP00000393312,9606.ENSP00000420213	ITGB4,WNT10A,EDAR,CDH1,LAMA3,EVC2,LAMB3,FGFR1,FLNB
Monarch	HP:0001798	Anonychia	4	59	2.04	8.68e-06	9606.ENSP00000200181,9606.ENSP00000258411,9606.ENSP00000324532,9606.ENSP00000375778	ITGB4,WNT10A,LAMA3,LAMB3
Monarch	HP:0006101	Finger syndactyly	5	178	1.66	9.04e-06	9606.ENSP00000200181,9606.ENSP00000261769,9606.ENSP00000317469,9606.ENSP00000393312,9606.ENSP00000420213	ITGB4,CDH1,BBS1,FGFR1,FLNB
Monarch	HP:0010476	Aplasia/Hypoplasia of the bladder	3	11	2.65	9.58e-06	9606.ENSP00000200181,9606.ENSP00000324532,9606.ENSP00000375778	ITGB4,LAMA3,LAMB3
Monarch	HP:0200097	Oral mucosal blisters	3	11	2.65	9.58e-06	9606.ENSP00000200181,9606.ENSP00000324532,9606.ENSP00000375778	ITGB4,LAMA3,LAMB3
Monarch	HP:0009810	Abnormality of upper limb joint	6	421	1.37	1.25e-05	9606.ENSP00000200181,9606.ENSP00000324532,9606.ENSP00000342144,9606.ENSP00000375778,9606.ENSP00000393312,9606.ENSP00000420213	ITGB4,LAMA3,EVC2,LAMB3,FGFR1,FLNB
Monarch	HP:0001760	Abnormal foot morphology	8	1254	1.02	1.62e-05	9606.ENSP00000200181,9606.ENSP00000258411,9606.ENSP00000317469,9606.ENSP00000324532,9606.ENSP00000342144,9606.ENSP00000375778,9606.ENSP00000393312,9606.ENSP00000420213	ITGB4,WNT10A,BBS1,LAMA3,EVC2,LAMB3,FGFR1,FLNB
Monarch	HP:0001602	Laryngeal stenosis	3	14	2.54	1.66e-05	9606.ENSP00000324532,9606.ENSP00000375778,9606.ENSP00000420213	LAMA3,LAMB3,FLNB
Monarch	HP:0004552	Scarring alopecia of scalp	3	14	2.54	1.66e-05	9606.ENSP00000200181,9606.ENSP00000324532,9606.ENSP00000375778	ITGB4,LAMA3,LAMB3
Monarch	HP:0011297	Abnormal digit morphology	8	1263	1.01	1.66e-05	9606.ENSP00000200181,9606.ENSP00000261769,9606.ENSP00000317469,9606.ENSP00000324532,9606.ENSP00000342144,9606.ENSP00000375778,9606.ENSP00000393312,9606.ENSP00000420213	ITGB4,CDH1,BBS1,LAMA3,EVC2,LAMB3,FGFR1,FLNB
Monarch	HP:0012227	Urethral stricture	3	14	2.54	1.66e-05	9606.ENSP00000200181,9606.ENSP00000324532,9606.ENSP00000375778	ITGB4,LAMA3,LAMB3
Monarch	HP:0012210	Abnormal renal morphology	7	836	1.14	2.2e-05	9606.ENSP00000200181,9606.ENSP00000317469,9606.ENSP00000324532,9606.ENSP00000342144,9606.ENSP00000375778,9606.ENSP00000393312,9606.ENSP00000420213	ITGB4,BBS1,LAMA3,EVC2,LAMB3,FGFR1,FLNB
Monarch	HP:0012718	Morphological abnormality of the gastrointestinal tract	7	841	1.13	2.26e-05	9606.ENSP00000200181,9606.ENSP00000261769,9606.ENSP00000317469,9606.ENSP00000324532,9606.ENSP00000375778,9606.ENSP00000393312,9606.ENSP00000420213	ITGB4,CDH1,BBS1,LAMA3,LAMB3,FGFR1,FLNB
Monarch	HP:0040064	Abnormality of limbs	9	2020	0.86	2.73e-05	9606.ENSP00000200181,9606.ENSP00000258411,9606.ENSP00000261769,9606.ENSP00000317469,9606.ENSP00000324532,9606.ENSP00000342144,9606.ENSP00000375778,9606.ENSP00000393312,9606.ENSP00000420213	ITGB4,WNT10A,CDH1,BBS1,LAMA3,EVC2,LAMB3,FGFR1,FLNB
Monarch	HP:0000478	Abnormality of the eye	10	2876	0.75	2.86e-05	9606.ENSP00000200181,9606.ENSP00000258411,9606.ENSP00000261769,9606.ENSP00000317469,9606.ENSP00000324532,9606.ENSP00000331242,9606.ENSP00000342144,9606.ENSP00000375778,9606.ENSP00000393312,9606.ENSP00000420213	ITGB4,WNT10A,CDH1,BBS1,LAMA3,KREMEN1,EVC2,LAMB3,FGFR1,FLNB
Monarch	HP:0005918	Abnormal finger phalanx morphology	6	515	1.28	3.32e-05	9606.ENSP00000200181,9606.ENSP00000324532,9606.ENSP00000342144,9606.ENSP00000375778,9606.ENSP00000393312,9606.ENSP00000420213	ITGB4,LAMA3,EVC2,LAMB3,FGFR1,FLNB
Monarch	HP:0001056	Milia	3	20	2.39	3.65e-05	9606.ENSP00000200181,9606.ENSP00000324532,9606.ENSP00000375778	ITGB4,LAMA3,LAMB3
Monarch	HP:0011355	Localized skin lesion	6	527	1.27	3.67e-05	9606.ENSP00000200181,9606.ENSP00000258443,9606.ENSP00000261769,9606.ENSP00000324532,9606.ENSP00000375778,9606.ENSP00000393312	ITGB4,EDAR,CDH1,LAMA3,LAMB3,FGFR1
Monarch	HP:0200041	Skin erosion	3	21	2.37	3.98e-05	9606.ENSP00000200181,9606.ENSP00000324532,9606.ENSP00000375778	ITGB4,LAMA3,LAMB3
Monarch	HP:0011065	Conical incisor	3	23	2.33	5e-05	9606.ENSP00000258411,9606.ENSP00000342144,9606.ENSP00000393312	WNT10A,EVC2,FGFR1
Monarch	HP:0000070	Ureterocele	3	24	2.31	5.5e-05	9606.ENSP00000200181,9606.ENSP00000324532,9606.ENSP00000375778	ITGB4,LAMA3,LAMB3
Monarch	HP:0001167	Abnormality of finger	7	979	1.07	5.5e-05	9606.ENSP00000200181,9606.ENSP00000317469,9606.ENSP00000324532,9606.ENSP00000342144,9606.ENSP00000375778,9606.ENSP00000393312,9606.ENSP00000420213	ITGB4,BBS1,LAMA3,EVC2,LAMB3,FGFR1,FLNB
Monarch	EFO:0000408	Disease	8	1529	0.93	5.56e-05	9606.ENSP00000200181,9606.ENSP00000261769,9606.ENSP00000317469,9606.ENSP00000324532,9606.ENSP00000331242,9606.ENSP00000375778,9606.ENSP00000393312,9606.ENSP00000420213	ITGB4,CDH1,BBS1,LAMA3,KREMEN1,LAMB3,FGFR1,FLNB
Monarch	HP:0000968	Ectodermal dysplasia	3	28	2.24	7.92e-05	9606.ENSP00000258411,9606.ENSP00000258443,9606.ENSP00000342144	WNT10A,EDAR,EVC2
Monarch	HP:0001000	Abnormality of skin pigmentation	5	316	1.41	7.97e-05	9606.ENSP00000200181,9606.ENSP00000258443,9606.ENSP00000324532,9606.ENSP00000375778,9606.ENSP00000393312	ITGB4,EDAR,LAMA3,LAMB3,FGFR1
Monarch	HP:0001057	Aplasia cutis congenita	3	30	2.21	8.97e-05	9606.ENSP00000200181,9606.ENSP00000324532,9606.ENSP00000375778	ITGB4,LAMA3,LAMB3
Monarch	HP:0000670	Carious teeth	4	130	1.7	9.22e-05	9606.ENSP00000200181,9606.ENSP00000261769,9606.ENSP00000324532,9606.ENSP00000375778	ITGB4,CDH1,LAMA3,LAMB3
Monarch	HP:0001808	Fragile nails	3	31	2.2	9.56e-05	9606.ENSP00000200181,9606.ENSP00000324532,9606.ENSP00000375778	ITGB4,LAMA3,LAMB3
Monarch	HP:0200035	Skin plaque	3	31	2.2	9.56e-05	9606.ENSP00000200181,9606.ENSP00000324532,9606.ENSP00000375778	ITGB4,LAMA3,LAMB3
Monarch	HP:0000137	Abnormality of the ovary	4	141	1.67	0.00012	9606.ENSP00000258411,9606.ENSP00000261769,9606.ENSP00000317469,9606.ENSP00000393312	WNT10A,CDH1,BBS1,FGFR1
Monarch	HP:0001030	Fragile skin	3	34	2.16	0.00012	9606.ENSP00000200181,9606.ENSP00000324532,9606.ENSP00000375778	ITGB4,LAMA3,LAMB3
Monarch	HP:0004370	Abnormality of temperature regulation	5	349	1.37	0.00012	9606.ENSP00000200181,9606.ENSP00000258443,9606.ENSP00000324532,9606.ENSP00000375778,9606.ENSP00000393312	ITGB4,EDAR,LAMA3,LAMB3,FGFR1
Monarch	HP:0009702	Carpal synostosis	3	34	2.16	0.00012	9606.ENSP00000342144,9606.ENSP00000393312,9606.ENSP00000420213	EVC2,FGFR1,FLNB
Monarch	HP:0000204	Cleft upper lip	4	144	1.66	0.00013	9606.ENSP00000261769,9606.ENSP00000342144,9606.ENSP00000393312,9606.ENSP00000420213	CDH1,EVC2,FGFR1,FLNB
Monarch	HP:0000982	Palmoplantar keratoderma	4	147	1.65	0.00013	9606.ENSP00000200181,9606.ENSP00000258411,9606.ENSP00000324532,9606.ENSP00000375778	ITGB4,WNT10A,LAMA3,LAMB3
Monarch	HP:0001075	Atrophic scars	3	35	2.15	0.00013	9606.ENSP00000200181,9606.ENSP00000324532,9606.ENSP00000375778	ITGB4,LAMA3,LAMB3
Monarch	HP:0011368	Epidermal thickening	5	357	1.36	0.00013	9606.ENSP00000200181,9606.ENSP00000258411,9606.ENSP00000324532,9606.ENSP00000375778,9606.ENSP00000393312	ITGB4,WNT10A,LAMA3,LAMB3,FGFR1
Monarch	HP:0008065	Aplasia/Hypoplasia of the skin	4	149	1.64	0.00014	9606.ENSP00000200181,9606.ENSP00000258443,9606.ENSP00000324532,9606.ENSP00000375778	ITGB4,EDAR,LAMA3,LAMB3
Monarch	HP:0011842	Abnormal skeletal morphology	9	2573	0.76	0.00015	9606.ENSP00000200181,9606.ENSP00000258443,9606.ENSP00000261769,9606.ENSP00000317469,9606.ENSP00000324532,9606.ENSP00000342144,9606.ENSP00000375778,9606.ENSP00000393312,9606.ENSP00000420213	ITGB4,EDAR,CDH1,BBS1,LAMA3,EVC2,LAMB3,FGFR1,FLNB
Monarch	HP:0001231	Abnormal fingernail morphology	4	157	1.62	0.00016	9606.ENSP00000200181,9606.ENSP00000258411,9606.ENSP00000258443,9606.ENSP00000342144	ITGB4,WNT10A,EDAR,EVC2
Monarch	HP:0002031	Abnormal esophagus morphology	4	154	1.63	0.00016	9606.ENSP00000200181,9606.ENSP00000324532,9606.ENSP00000375778,9606.ENSP00000393312	ITGB4,LAMA3,LAMB3,FGFR1
Monarch	HP:0006703	Aplasia/Hypoplasia of the lungs	3	39	2.1	0.00016	9606.ENSP00000342144,9606.ENSP00000393312,9606.ENSP00000420213	EVC2,FGFR1,FLNB
Monarch	HP:0011793	Neoplasm by anatomical site	6	730	1.13	0.00017	9606.ENSP00000258411,9606.ENSP00000261769,9606.ENSP00000324532,9606.ENSP00000342144,9606.ENSP00000375778,9606.ENSP00000393312	WNT10A,CDH1,LAMA3,EVC2,LAMB3,FGFR1
Monarch	HP:0000008	Abnormal morphology of female internal genitalia	5	393	1.32	0.00018	9606.ENSP00000258411,9606.ENSP00000261769,9606.ENSP00000317469,9606.ENSP00000342144,9606.ENSP00000393312	WNT10A,CDH1,BBS1,EVC2,FGFR1
Monarch	HP:0008069	Neoplasm of the skin	4	172	1.58	0.00022	9606.ENSP00000258411,9606.ENSP00000324532,9606.ENSP00000375778,9606.ENSP00000393312	WNT10A,LAMA3,LAMB3,FGFR1
Monarch	HP:0000126	Hydronephrosis	4	176	1.57	0.00024	9606.ENSP00000200181,9606.ENSP00000324532,9606.ENSP00000375778,9606.ENSP00000393312	ITGB4,LAMA3,LAMB3,FGFR1
Monarch	HP:0003549	Abnormality of connective tissue	7	1294	0.95	0.00024	9606.ENSP00000200181,9606.ENSP00000258411,9606.ENSP00000324532,9606.ENSP00000346537,9606.ENSP00000375778,9606.ENSP00000393312,9606.ENSP00000420213	ITGB4,WNT10A,LAMA3,SMOC2,LAMB3,FGFR1,FLNB
Monarch	HP:0002577	Abnormal stomach morphology	4	182	1.55	0.00026	9606.ENSP00000200181,9606.ENSP00000261769,9606.ENSP00000324532,9606.ENSP00000375778	ITGB4,CDH1,LAMA3,LAMB3
Monarch	HP:0000677	Oligodontia	3	53	1.97	0.00033	9606.ENSP00000258411,9606.ENSP00000331242,9606.ENSP00000393312	WNT10A,KREMEN1,FGFR1
Monarch	HP:0011830	Abnormal oral mucosa morphology	4	195	1.52	0.00033	9606.ENSP00000200181,9606.ENSP00000324532,9606.ENSP00000342144,9606.ENSP00000375778	ITGB4,LAMA3,EVC2,LAMB3
Monarch	HP:0045005	Neural tube defect	4	204	1.5	0.00039	9606.ENSP00000200181,9606.ENSP00000261769,9606.ENSP00000393312,9606.ENSP00000420213	ITGB4,CDH1,FGFR1,FLNB
Monarch	HP:0002860	Squamous cell carcinoma	3	57	1.93	0.0004	9606.ENSP00000258411,9606.ENSP00000324532,9606.ENSP00000375778	WNT10A,LAMA3,LAMB3
Monarch	HP:0006481	Abnormality of primary teeth	3	58	1.93	0.00042	9606.ENSP00000258411,9606.ENSP00000258443,9606.ENSP00000393312	WNT10A,EDAR,FGFR1
Monarch	HP:0006292	Abnormality of dental eruption	4	212	1.49	0.00044	9606.ENSP00000258411,9606.ENSP00000342144,9606.ENSP00000393312,9606.ENSP00000420213	WNT10A,EVC2,FGFR1,FLNB
Monarch	HP:0000999	Pyoderma	2	5	2.81	0.00047	9606.ENSP00000324532,9606.ENSP00000375778	LAMA3,LAMB3
Monarch	HP:0001829	Foot polydactyly	3	61	1.9	0.00047	9606.ENSP00000317469,9606.ENSP00000342144,9606.ENSP00000393312	BBS1,EVC2,FGFR1
Monarch	HP:0008682	Renal tubular epithelial necrosis	2	5	2.81	0.00047	9606.ENSP00000324532,9606.ENSP00000375778	LAMA3,LAMB3
Monarch	HP:0000107	Renal cyst	4	219	1.47	0.00048	9606.ENSP00000317469,9606.ENSP00000324532,9606.ENSP00000375778,9606.ENSP00000420213	BBS1,LAMA3,LAMB3,FLNB
Monarch	HP:0001939	Abnormality of metabolism/homeostasis	8	2167	0.78	0.00048	9606.ENSP00000200181,9606.ENSP00000258443,9606.ENSP00000261769,9606.ENSP00000317469,9606.ENSP00000324532,9606.ENSP00000375778,9606.ENSP00000393312,9606.ENSP00000420213	ITGB4,EDAR,CDH1,BBS1,LAMA3,LAMB3,FGFR1,FLNB
Monarch	HP:0000366	Abnormality of the nose	7	1469	0.89	0.00049	9606.ENSP00000200181,9606.ENSP00000258443,9606.ENSP00000261769,9606.ENSP00000317469,9606.ENSP00000331242,9606.ENSP00000393312,9606.ENSP00000420213	ITGB4,EDAR,CDH1,BBS1,KREMEN1,FGFR1,FLNB
Monarch	HP:0001510	Growth delay	7	1526	0.87	0.00061	9606.ENSP00000200181,9606.ENSP00000317469,9606.ENSP00000324532,9606.ENSP00000342144,9606.ENSP00000375778,9606.ENSP00000393312,9606.ENSP00000420213	ITGB4,BBS1,LAMA3,EVC2,LAMB3,FGFR1,FLNB
Monarch	HP:0000072	Hydroureter	3	69	1.85	0.00063	9606.ENSP00000324532,9606.ENSP00000342144,9606.ENSP00000375778	LAMA3,EVC2,LAMB3
Monarch	HP:0000966	Hypohidrosis	3	69	1.85	0.00063	9606.ENSP00000258411,9606.ENSP00000258443,9606.ENSP00000393312	WNT10A,EDAR,FGFR1
Monarch	HP:0012385	Camptodactyly	4	255	1.41	0.00081	9606.ENSP00000200181,9606.ENSP00000324532,9606.ENSP00000375778,9606.ENSP00000393312	ITGB4,LAMA3,LAMB3,FGFR1
Monarch	HP:0000069	Abnormality of the ureter	4	256	1.41	0.00082	9606.ENSP00000200181,9606.ENSP00000324532,9606.ENSP00000342144,9606.ENSP00000375778	ITGB4,LAMA3,EVC2,LAMB3
Monarch	HP:0002013	Vomiting	4	259	1.4	0.00084	9606.ENSP00000200181,9606.ENSP00000324532,9606.ENSP00000375778,9606.ENSP00000393312	ITGB4,LAMA3,LAMB3,FGFR1
Monarch	HP:0001780	Abnormality of toe	5	588	1.14	0.00096	9606.ENSP00000200181,9606.ENSP00000317469,9606.ENSP00000342144,9606.ENSP00000393312,9606.ENSP00000420213	ITGB4,BBS1,EVC2,FGFR1,FLNB
Monarch	HP:0001241	Capitate-hamate fusion	2	9	2.56	0.0011	9606.ENSP00000342144,9606.ENSP00000420213	EVC2,FLNB
Monarch	HP:0001615	Hoarse cry	2	9	2.56	0.0011	9606.ENSP00000324532,9606.ENSP00000375778	LAMA3,LAMB3
Monarch	HP:0002715	Abnormality of the immune system	7	1700	0.83	0.0011	9606.ENSP00000200181,9606.ENSP00000258443,9606.ENSP00000317469,9606.ENSP00000324532,9606.ENSP00000342144,9606.ENSP00000375778,9606.ENSP00000393312	ITGB4,EDAR,BBS1,LAMA3,EVC2,LAMB3,FGFR1
Monarch	HP:0000707	Abnormality of the nervous system	9	3470	0.63	0.0013	9606.ENSP00000200181,9606.ENSP00000258411,9606.ENSP00000261769,9606.ENSP00000317469,9606.ENSP00000324532,9606.ENSP00000342144,9606.ENSP00000375778,9606.ENSP00000393312,9606.ENSP00000420213	ITGB4,WNT10A,CDH1,BBS1,LAMA3,EVC2,LAMB3,FGFR1,FLNB
Monarch	HP:0000706	Eruption failure	2	11	2.47	0.0014	9606.ENSP00000393312,9606.ENSP00000420213	FGFR1,FLNB
Monarch	HP:0001581	Recurrent skin infections	3	96	1.71	0.0014	9606.ENSP00000200181,9606.ENSP00000324532,9606.ENSP00000375778	ITGB4,LAMA3,LAMB3
Monarch	HP:0001818	Paronychia	2	11	2.47	0.0014	9606.ENSP00000324532,9606.ENSP00000375778	LAMA3,LAMB3
Monarch	HP:0011053	Agenesis of mandibular premolar	2	11	2.47	0.0014	9606.ENSP00000258411,9606.ENSP00000393312	WNT10A,FGFR1
Monarch	HP:0011056	Agenesis of first permanent molar tooth	2	11	2.47	0.0014	9606.ENSP00000258411,9606.ENSP00000393312	WNT10A,FGFR1
Monarch	HP:0012368	Flat face	3	94	1.72	0.0014	9606.ENSP00000261769,9606.ENSP00000393312,9606.ENSP00000420213	CDH1,FGFR1,FLNB
Monarch	HP:0000202	Oral cleft	5	666	1.09	0.0016	9606.ENSP00000258411,9606.ENSP00000261769,9606.ENSP00000342144,9606.ENSP00000393312,9606.ENSP00000420213	WNT10A,CDH1,EVC2,FGFR1,FLNB
Monarch	HP:0000481	Abnormal cornea morphology	5	675	1.08	0.0016	9606.ENSP00000317469,9606.ENSP00000324532,9606.ENSP00000375778,9606.ENSP00000393312,9606.ENSP00000420213	BBS1,LAMA3,LAMB3,FGFR1,FLNB
Monarch	HP:0001156	Brachydactyly	4	313	1.32	0.0016	9606.ENSP00000317469,9606.ENSP00000342144,9606.ENSP00000393312,9606.ENSP00000420213	BBS1,EVC2,FGFR1,FLNB
Monarch	HP:0001792	Small nail	3	103	1.68	0.0016	9606.ENSP00000258411,9606.ENSP00000261769,9606.ENSP00000342144	WNT10A,CDH1,EVC2
Monarch	HP:0004400	Abnormality of the pylorus	3	103	1.68	0.0016	9606.ENSP00000200181,9606.ENSP00000324532,9606.ENSP00000375778	ITGB4,LAMA3,LAMB3
Monarch	HP:0006336	Short dental root	2	12	2.43	0.0016	9606.ENSP00000258411,9606.ENSP00000393312	WNT10A,FGFR1
Monarch	HP:0012252	Abnormal respiratory system morphology	4	314	1.32	0.0016	9606.ENSP00000324532,9606.ENSP00000375778,9606.ENSP00000393312,9606.ENSP00000420213	LAMA3,LAMB3,FGFR1,FLNB
Monarch	HP:0000119	Abnormality of the genitourinary system	4	322	1.31	0.0017	9606.ENSP00000200181,9606.ENSP00000258411,9606.ENSP00000261769,9606.ENSP00000393312	ITGB4,WNT10A,CDH1,FGFR1
Monarch	HP:0000003	Multicystic kidney dysplasia	3	107	1.66	0.0018	9606.ENSP00000317469,9606.ENSP00000324532,9606.ENSP00000375778	BBS1,LAMA3,LAMB3
Monarch	HP:0001627	Abnormal heart morphology	6	1204	0.91	0.0018	9606.ENSP00000317469,9606.ENSP00000324532,9606.ENSP00000342144,9606.ENSP00000375778,9606.ENSP00000393312,9606.ENSP00000420213	BBS1,LAMA3,EVC2,LAMB3,FGFR1,FLNB
Monarch	HP:0006289	Agenesis of central incisor	2	13	2.4	0.0018	9606.ENSP00000258411,9606.ENSP00000393312	WNT10A,FGFR1
Monarch	HP:0006342	Peg-shaped maxillary lateral incisors	2	13	2.4	0.0018	9606.ENSP00000258411,9606.ENSP00000393312	WNT10A,FGFR1
Monarch	HP:0006344	Abnormality of primary molar morphology	2	13	2.4	0.0018	9606.ENSP00000258411,9606.ENSP00000393312	WNT10A,FGFR1
Monarch	HP:0000690	Agenesis of maxillary lateral incisor	2	14	2.37	0.002	9606.ENSP00000258411,9606.ENSP00000393312	WNT10A,FGFR1
Monarch	HP:0001806	Onycholysis	2	14	2.37	0.002	9606.ENSP00000258411,9606.ENSP00000324532	WNT10A,LAMA3
Monarch	HP:0011078	Abnormality of canine	2	14	2.37	0.002	9606.ENSP00000258411,9606.ENSP00000393312	WNT10A,FGFR1
Monarch	HP:0011354	Generalized abnormality of skin	4	340	1.28	0.002	9606.ENSP00000258411,9606.ENSP00000258443,9606.ENSP00000342144,9606.ENSP00000393312	WNT10A,EDAR,EVC2,FGFR1
Monarch	HP:0100518	Dysuria	2	14	2.37	0.002	9606.ENSP00000324532,9606.ENSP00000375778	LAMA3,LAMB3
Monarch	HP:0004097	Deviation of finger	3	117	1.62	0.0022	9606.ENSP00000317469,9606.ENSP00000342144,9606.ENSP00000420213	BBS1,EVC2,FLNB
Monarch	HP:0004275	Duplication of hand bones	3	121	1.61	0.0024	9606.ENSP00000342144,9606.ENSP00000393312,9606.ENSP00000420213	EVC2,FGFR1,FLNB
Monarch	HP:0008873	Disproportionate short-limb short stature	3	122	1.6	0.0024	9606.ENSP00000342144,9606.ENSP00000393312,9606.ENSP00000420213	EVC2,FGFR1,FLNB
Monarch	HP:0011219	Short face	2	16	2.31	0.0024	9606.ENSP00000258411,9606.ENSP00000393312	WNT10A,FGFR1
Monarch	HP:0012472	Eclabion	3	122	1.6	0.0024	9606.ENSP00000258411,9606.ENSP00000258443,9606.ENSP00000393312	WNT10A,EDAR,FGFR1
Monarch	HP:0100336	Bilateral cleft lip	2	16	2.31	0.0024	9606.ENSP00000261769,9606.ENSP00000393312	CDH1,FGFR1
Monarch	HP:0001955	Unexplained fevers	2	17	2.28	0.0026	9606.ENSP00000324532,9606.ENSP00000375778	LAMA3,LAMB3
Monarch	HP:0002046	Heat intolerance	2	17	2.28	0.0026	9606.ENSP00000200181,9606.ENSP00000258443	ITGB4,EDAR
Monarch	HP:0031703	Abnormal ear morphology	6	1319	0.87	0.0027	9606.ENSP00000200181,9606.ENSP00000261769,9606.ENSP00000317469,9606.ENSP00000342144,9606.ENSP00000393312,9606.ENSP00000420213	ITGB4,CDH1,BBS1,EVC2,FGFR1,FLNB
Monarch	HP:0003508	Proportionate short stature	3	131	1.57	0.0029	9606.ENSP00000342144,9606.ENSP00000393312,9606.ENSP00000420213	EVC2,FGFR1,FLNB
Monarch	HP:0002780	Bronchomalacia	2	19	2.23	0.0031	9606.ENSP00000393312,9606.ENSP00000420213	FGFR1,FLNB
Monarch	HP:0000958	Dry skin	3	136	1.56	0.0032	9606.ENSP00000258411,9606.ENSP00000258443,9606.ENSP00000393312	WNT10A,EDAR,FGFR1
Monarch	HP:0001159	Syndactyly	3	138	1.55	0.0033	9606.ENSP00000261769,9606.ENSP00000317469,9606.ENSP00000393312	CDH1,BBS1,FGFR1
Monarch	HP:0000081	Duplicated collecting system	2	20	2.21	0.0034	9606.ENSP00000324532,9606.ENSP00000375778	LAMA3,LAMB3
Monarch	HP:0002043	Esophageal stricture	2	20	2.21	0.0034	9606.ENSP00000324532,9606.ENSP00000375778	LAMA3,LAMB3
Monarch	HP:0006323	Premature loss of primary teeth	2	21	2.19	0.0036	9606.ENSP00000258411,9606.ENSP00000258443	WNT10A,EDAR
Monarch	HP:0009767	Aplasia/Hypoplasia of the phalanges of the hand	3	144	1.53	0.0036	9606.ENSP00000342144,9606.ENSP00000393312,9606.ENSP00000420213	EVC2,FGFR1,FLNB
Monarch	HP:0006315	Solitary median maxillary central incisor	2	22	2.17	0.0039	9606.ENSP00000342144,9606.ENSP00000393312	EVC2,FGFR1
Monarch	HP:0000032	Abnormality of male external genitalia	5	852	0.98	0.004	9606.ENSP00000200181,9606.ENSP00000317469,9606.ENSP00000342144,9606.ENSP00000393312,9606.ENSP00000420213	ITGB4,BBS1,EVC2,FGFR1,FLNB
Monarch	HP:0001810	Dystrophic toenail	2	23	2.15	0.0041	9606.ENSP00000200181,9606.ENSP00000258411	ITGB4,WNT10A
Monarch	HP:0005048	Synostosis of carpal bones	2	23	2.15	0.0041	9606.ENSP00000342144,9606.ENSP00000393312	EVC2,FGFR1
Monarch	HP:0100490	Camptodactyly of finger	3	153	1.5	0.0041	9606.ENSP00000200181,9606.ENSP00000324532,9606.ENSP00000375778	ITGB4,LAMA3,LAMB3
Monarch	HP:0000586	Shallow orbits	2	24	2.13	0.0044	9606.ENSP00000393312,9606.ENSP00000420213	FGFR1,FLNB
Monarch	HP:0004395	Malnutrition	2	24	2.13	0.0044	9606.ENSP00000324532,9606.ENSP00000375778	LAMA3,LAMB3
Monarch	HP:0030084	Clinodactyly	4	442	1.17	0.0044	9606.ENSP00000261769,9606.ENSP00000342144,9606.ENSP00000393312,9606.ENSP00000420213	CDH1,EVC2,FGFR1,FLNB
Monarch	HP:0040069	Abnormal lower limb bone morphology	4	442	1.17	0.0044	9606.ENSP00000317469,9606.ENSP00000342144,9606.ENSP00000393312,9606.ENSP00000420213	BBS1,EVC2,FGFR1,FLNB
Monarch	HP:0002088	Abnormal lung morphology	5	894	0.96	0.0046	9606.ENSP00000324532,9606.ENSP00000342144,9606.ENSP00000375778,9606.ENSP00000393312,9606.ENSP00000420213	LAMA3,EVC2,LAMB3,FGFR1,FLNB
Monarch	HP:0008368	Tarsal synostosis	2	25	2.12	0.0046	9606.ENSP00000393312,9606.ENSP00000420213	FGFR1,FLNB
Monarch	HP:0012638	Abnormal nervous system physiology	8	3153	0.62	0.0046	9606.ENSP00000200181,9606.ENSP00000258411,9606.ENSP00000317469,9606.ENSP00000324532,9606.ENSP00000342144,9606.ENSP00000375778,9606.ENSP00000393312,9606.ENSP00000420213	ITGB4,WNT10A,BBS1,LAMA3,EVC2,LAMB3,FGFR1,FLNB
Monarch	HP:0009924	Aplasia/Hypoplasia involving the nose	2	26	2.1	0.0048	9606.ENSP00000393312,9606.ENSP00000420213	FGFR1,FLNB
Monarch	HP:0000016	Urinary retention	2	27	2.08	0.0051	9606.ENSP00000324532,9606.ENSP00000375778	LAMA3,LAMB3
Monarch	HP:0001769	Broad foot	2	27	2.08	0.0051	9606.ENSP00000317469,9606.ENSP00000393312	BBS1,FGFR1
Monarch	HP:0004348	Abnormality of bone mineral density	4	469	1.14	0.0052	9606.ENSP00000200181,9606.ENSP00000324532,9606.ENSP00000375778,9606.ENSP00000393312	ITGB4,LAMA3,LAMB3,FGFR1
Monarch	HP:0002032	Esophageal atresia	2	28	2.07	0.0053	9606.ENSP00000200181,9606.ENSP00000393312	ITGB4,FGFR1
Monarch	HP:0002143	Abnormality of the spinal cord	3	172	1.45	0.0053	9606.ENSP00000200181,9606.ENSP00000393312,9606.ENSP00000420213	ITGB4,FGFR1,FLNB
Monarch	HP:0011277	Abnormality of the urinary system physiology	5	931	0.94	0.0053	9606.ENSP00000200181,9606.ENSP00000317469,9606.ENSP00000324532,9606.ENSP00000375778,9606.ENSP00000393312	ITGB4,BBS1,LAMA3,LAMB3,FGFR1
Monarch	HP:0011805	Abnormal skeletal muscle morphology	6	1538	0.8	0.0053	9606.ENSP00000200181,9606.ENSP00000317469,9606.ENSP00000324532,9606.ENSP00000375778,9606.ENSP00000393312,9606.ENSP00000420213	ITGB4,BBS1,LAMA3,LAMB3,FGFR1,FLNB
Monarch	HP:0000684	Delayed eruption of teeth	3	174	1.45	0.0054	9606.ENSP00000258411,9606.ENSP00000342144,9606.ENSP00000393312	WNT10A,EVC2,FGFR1
Monarch	HP:0000705	Amelogenesis imperfecta	2	29	2.05	0.0056	9606.ENSP00000324532,9606.ENSP00000375778	LAMA3,LAMB3
Monarch	HP:0006000	Ureteral obstruction	2	29	2.05	0.0056	9606.ENSP00000324532,9606.ENSP00000375778	LAMA3,LAMB3
Monarch	HP:0009122	Aplasia/hypoplasia affecting bones of the axial skeleton	3	177	1.44	0.0056	9606.ENSP00000342144,9606.ENSP00000393312,9606.ENSP00000420213	EVC2,FGFR1,FLNB
Monarch	HP:0011123	Inflammatory abnormality of the skin	4	482	1.13	0.0056	9606.ENSP00000200181,9606.ENSP00000258443,9606.ENSP00000324532,9606.ENSP00000375778	ITGB4,EDAR,LAMA3,LAMB3
Monarch	HP:0000696	Delayed eruption of permanent teeth	2	30	2.04	0.0059	9606.ENSP00000258411,9606.ENSP00000393312	WNT10A,FGFR1
Monarch	HP:0002098	Respiratory distress	3	183	1.43	0.006	9606.ENSP00000324532,9606.ENSP00000375778,9606.ENSP00000393312	LAMA3,LAMB3,FGFR1
Monarch	HP:0012575	Abnormal nephron morphology	3	183	1.43	0.006	9606.ENSP00000200181,9606.ENSP00000324532,9606.ENSP00000375778	ITGB4,LAMA3,LAMB3
Monarch	HP:0008391	Dystrophic fingernails	2	31	2.02	0.0062	9606.ENSP00000200181,9606.ENSP00000258411	ITGB4,WNT10A
Monarch	HP:0009811	Abnormality of the elbow	3	186	1.42	0.0062	9606.ENSP00000342144,9606.ENSP00000393312,9606.ENSP00000420213	EVC2,FGFR1,FLNB
Monarch	HP:0010307	Stridor	2	31	2.02	0.0062	9606.ENSP00000324532,9606.ENSP00000375778	LAMA3,LAMB3
Monarch	HP:0009381	Short finger	3	188	1.42	0.0064	9606.ENSP00000342144,9606.ENSP00000393312,9606.ENSP00000420213	EVC2,FGFR1,FLNB
Monarch	HP:0012649	Increased inflammatory response	5	984	0.92	0.0064	9606.ENSP00000200181,9606.ENSP00000258443,9606.ENSP00000324532,9606.ENSP00000375778,9606.ENSP00000393312	ITGB4,EDAR,LAMA3,LAMB3,FGFR1
Monarch	HP:0005280	Depressed nasal bridge	4	511	1.11	0.0066	9606.ENSP00000258443,9606.ENSP00000331242,9606.ENSP00000393312,9606.ENSP00000420213	EDAR,KREMEN1,FGFR1,FLNB
Monarch	HP:0009826	Limb undergrowth	3	191	1.41	0.0066	9606.ENSP00000342144,9606.ENSP00000393312,9606.ENSP00000420213	EVC2,FGFR1,FLNB
Monarch	HP:0001626	Abnormality of the cardiovascular system	7	2435	0.67	0.0068	9606.ENSP00000258411,9606.ENSP00000317469,9606.ENSP00000324532,9606.ENSP00000342144,9606.ENSP00000375778,9606.ENSP00000393312,9606.ENSP00000420213	WNT10A,BBS1,LAMA3,EVC2,LAMB3,FGFR1,FLNB
Monarch	HP:0002086	Abnormality of the respiratory system	6	1638	0.78	0.0068	9606.ENSP00000317469,9606.ENSP00000324532,9606.ENSP00000342144,9606.ENSP00000375778,9606.ENSP00000393312,9606.ENSP00000420213	BBS1,LAMA3,EVC2,LAMB3,FGFR1,FLNB
Monarch	HP:0009803	Short phalanx of finger	3	195	1.4	0.0069	9606.ENSP00000342144,9606.ENSP00000393312,9606.ENSP00000420213	EVC2,FGFR1,FLNB
Monarch	HP:0000932	Abnormal posterior cranial fossa morphology	3	197	1.39	0.007	9606.ENSP00000342144,9606.ENSP00000393312,9606.ENSP00000420213	EVC2,FGFR1,FLNB
Monarch	HP:0002778	Abnormal tracheal morphology	2	35	1.97	0.0074	9606.ENSP00000393312,9606.ENSP00000420213	FGFR1,FLNB
Monarch	HP:0000356	Abnormality of the outer ear	5	1032	0.9	0.0077	9606.ENSP00000200181,9606.ENSP00000317469,9606.ENSP00000342144,9606.ENSP00000393312,9606.ENSP00000420213	ITGB4,BBS1,EVC2,FGFR1,FLNB
Monarch	HP:0002763	Abnormal cartilage morphology	2	36	1.96	0.0077	9606.ENSP00000393312,9606.ENSP00000420213	FGFR1,FLNB
Monarch	HP:0005216	Impaired mastication	2	37	1.95	0.0081	9606.ENSP00000258411,9606.ENSP00000393312	WNT10A,FGFR1
Monarch	HP:0009738	Abnormal antihelix morphology	2	37	1.95	0.0081	9606.ENSP00000342144,9606.ENSP00000393312	EVC2,FGFR1
Monarch	EFO:0000405	Digestive system disease	3	211	1.37	0.0084	9606.ENSP00000324532,9606.ENSP00000331242,9606.ENSP00000375778	LAMA3,KREMEN1,LAMB3
Monarch	HP:0002087	Abnormality of the upper respiratory tract	3	215	1.36	0.0088	9606.ENSP00000324532,9606.ENSP00000375778,9606.ENSP00000393312	LAMA3,LAMB3,FGFR1
Monarch	HP:0002107	Pneumothorax	2	40	1.91	0.0092	9606.ENSP00000324532,9606.ENSP00000375778	LAMA3,LAMB3
Monarch	HP:0002093	Respiratory insufficiency	4	578	1.05	0.0099	9606.ENSP00000324532,9606.ENSP00000375778,9606.ENSP00000393312,9606.ENSP00000420213	LAMA3,LAMB3,FGFR1,FLNB
Monarch	EFO:0003765	Sign or symptom	4	580	1.05	0.01	9606.ENSP00000200181,9606.ENSP00000324532,9606.ENSP00000375778,9606.ENSP00000393312	ITGB4,LAMA3,LAMB3,FGFR1
Monarch	HP:0006487	Bowing of the long bones	3	226	1.34	0.01	9606.ENSP00000342144,9606.ENSP00000393312,9606.ENSP00000420213	EVC2,FGFR1,FLNB
Monarch	HP:0003026	Short long bone	3	229	1.33	0.0104	9606.ENSP00000342144,9606.ENSP00000393312,9606.ENSP00000420213	EVC2,FGFR1,FLNB
Monarch	HP:0000939	Osteoporosis	3	230	1.33	0.0105	9606.ENSP00000324532,9606.ENSP00000375778,9606.ENSP00000393312	LAMA3,LAMB3,FGFR1
Monarch	HP:0001800	Hypoplastic toenails	2	46	1.85	0.0118	9606.ENSP00000342144,9606.ENSP00000393312	EVC2,FGFR1
Monarch	HP:0000873	Diabetes insipidus	2	47	1.84	0.0122	9606.ENSP00000317469,9606.ENSP00000393312	BBS1,FGFR1
Monarch	HP:0000028	Cryptorchidism	4	617	1.02	0.0124	9606.ENSP00000317469,9606.ENSP00000342144,9606.ENSP00000393312,9606.ENSP00000420213	BBS1,EVC2,FGFR1,FLNB
Monarch	HP:0002090	Pneumonia	3	245	1.3	0.0124	9606.ENSP00000324532,9606.ENSP00000375778,9606.ENSP00000393312	LAMA3,LAMB3,FGFR1
Monarch	HP:0011100	Intestinal atresia	2	48	1.83	0.0126	9606.ENSP00000200181,9606.ENSP00000393312	ITGB4,FGFR1
Monarch	HP:0002991	Abnormality of fibula morphology	2	49	1.82	0.013	9606.ENSP00000393312,9606.ENSP00000420213	FGFR1,FLNB
Monarch	HP:0000946	Hypoplastic ilia	2	50	1.81	0.0134	9606.ENSP00000342144,9606.ENSP00000420213	EVC2,FLNB
Monarch	EFO:0007825	Balding measurement	3	256	1.28	0.0138	9606.ENSP00000258411,9606.ENSP00000258443,9606.ENSP00000331242	WNT10A,EDAR,KREMEN1
Monarch	HP:0000384	Preauricular skin tag	2	51	1.81	0.0139	9606.ENSP00000393312,9606.ENSP00000420213	FGFR1,FLNB
Monarch	HP:0000656	Ectropion	2	51	1.81	0.0139	9606.ENSP00000200181,9606.ENSP00000261769	ITGB4,CDH1
Monarch	HP:0100615	Ovarian neoplasm	2	51	1.81	0.0139	9606.ENSP00000258411,9606.ENSP00000261769	WNT10A,CDH1
Monarch	HP:0000316	Hypertelorism	4	649	1	0.0143	9606.ENSP00000261769,9606.ENSP00000331242,9606.ENSP00000393312,9606.ENSP00000420213	CDH1,KREMEN1,FGFR1,FLNB
Monarch	HP:0003839	Abnormality of upper limb epiphysis morphology	2	52	1.8	0.0143	9606.ENSP00000342144,9606.ENSP00000420213	EVC2,FLNB
Monarch	HP:0010743	Short metatarsal	2	52	1.8	0.0143	9606.ENSP00000393312,9606.ENSP00000420213	FGFR1,FLNB
Monarch	HP:0003063	Abnormality of the humerus	2	54	1.78	0.0151	9606.ENSP00000393312,9606.ENSP00000420213	FGFR1,FLNB
Monarch	HP:0001608	Abnormality of the voice	3	269	1.26	0.0154	9606.ENSP00000324532,9606.ENSP00000375778,9606.ENSP00000393312	LAMA3,LAMB3,FGFR1
Monarch	HP:0000535	Sparse and thin eyebrow	2	55	1.77	0.0155	9606.ENSP00000258411,9606.ENSP00000258443	WNT10A,EDAR
Monarch	HP:0000929	Abnormal skull morphology	6	1955	0.7	0.0155	9606.ENSP00000200181,9606.ENSP00000258443,9606.ENSP00000317469,9606.ENSP00000342144,9606.ENSP00000393312,9606.ENSP00000420213	ITGB4,EDAR,BBS1,EVC2,FGFR1,FLNB
Monarch	HP:0009466	Radial deviation of finger	2	55	1.77	0.0155	9606.ENSP00000317469,9606.ENSP00000420213	BBS1,FLNB
Monarch	HP:0001384	Abnormal hip joint morphology	3	274	1.25	0.0159	9606.ENSP00000342144,9606.ENSP00000393312,9606.ENSP00000420213	EVC2,FGFR1,FLNB
Monarch	HP:0002242	Abnormal intestine morphology	4	673	0.99	0.0159	9606.ENSP00000200181,9606.ENSP00000317469,9606.ENSP00000393312,9606.ENSP00000420213	ITGB4,BBS1,FGFR1,FLNB
Monarch	HP:0003111	Abnormal blood ion concentration	3	277	1.25	0.0163	9606.ENSP00000324532,9606.ENSP00000375778,9606.ENSP00000393312	LAMA3,LAMB3,FGFR1
Monarch	HP:0002019	Constipation	3	279	1.24	0.0166	9606.ENSP00000324532,9606.ENSP00000375778,9606.ENSP00000393312	LAMA3,LAMB3,FGFR1
Monarch	HP:0002750	Delayed skeletal maturation	3	279	1.24	0.0166	9606.ENSP00000342144,9606.ENSP00000393312,9606.ENSP00000420213	EVC2,FGFR1,FLNB
Monarch	HP:0000653	Sparse eyelashes	2	58	1.75	0.0167	9606.ENSP00000258443,9606.ENSP00000331242	EDAR,KREMEN1
Monarch	HP:0008905	Rhizomelia	2	58	1.75	0.0167	9606.ENSP00000393312,9606.ENSP00000420213	FGFR1,FLNB
Monarch	HP:0003170	Abnormal acetabulum morphology	2	59	1.74	0.0172	9606.ENSP00000342144,9606.ENSP00000420213	EVC2,FLNB
Monarch	HP:0001367	Abnormal joint morphology	4	694	0.97	0.0174	9606.ENSP00000200181,9606.ENSP00000342144,9606.ENSP00000393312,9606.ENSP00000420213	ITGB4,EVC2,FGFR1,FLNB
Monarch	HP:0010301	Spinal dysraphism	2	61	1.73	0.018	9606.ENSP00000200181,9606.ENSP00000393312	ITGB4,FGFR1
Monarch	HP:0010720	Abnormal hair pattern	3	289	1.23	0.018	9606.ENSP00000200181,9606.ENSP00000261769,9606.ENSP00000331242	ITGB4,CDH1,KREMEN1
Monarch	HP:0004209	Clinodactyly of the 5th finger	3	291	1.23	0.0182	9606.ENSP00000342144,9606.ENSP00000393312,9606.ENSP00000420213	EVC2,FGFR1,FLNB
Monarch	HP:0001211	Abnormal fingertip morphology	2	63	1.71	0.019	9606.ENSP00000324532,9606.ENSP00000375778	LAMA3,LAMB3
Monarch	HP:0001539	Omphalocele	2	64	1.71	0.0195	9606.ENSP00000393312,9606.ENSP00000420213	FGFR1,FLNB
Monarch	HP:0002648	Abnormality of calvarial morphology	3	299	1.21	0.0195	9606.ENSP00000200181,9606.ENSP00000393312,9606.ENSP00000420213	ITGB4,FGFR1,FLNB
Monarch	HP:0001631	Atrial septal defect	3	307	1.2	0.0208	9606.ENSP00000342144,9606.ENSP00000393312,9606.ENSP00000420213	EVC2,FGFR1,FLNB
Monarch	HP:0002213	Fine hair	2	69	1.67	0.0222	9606.ENSP00000258411,9606.ENSP00000258443	WNT10A,EDAR
Monarch	HP:0001662	Bradycardia	2	70	1.67	0.0226	9606.ENSP00000324532,9606.ENSP00000375778	LAMA3,LAMB3
Monarch	HP:0004386	Gastrointestinal inflammation	2	71	1.66	0.0232	9606.ENSP00000324532,9606.ENSP00000375778	LAMA3,LAMB3
Monarch	HP:0000430	Underdeveloped nasal alae	2	72	1.66	0.0237	9606.ENSP00000200181,9606.ENSP00000420213	ITGB4,FLNB
Monarch	HP:0008724	Hypoplasia of the ovary	2	72	1.66	0.0237	9606.ENSP00000317469,9606.ENSP00000393312	BBS1,FGFR1
Monarch	HP:0000470	Short neck	3	325	1.18	0.0238	9606.ENSP00000317469,9606.ENSP00000393312,9606.ENSP00000420213	BBS1,FGFR1,FLNB
Monarch	HP:0002007	Frontal bossing	3	330	1.17	0.0247	9606.ENSP00000258443,9606.ENSP00000393312,9606.ENSP00000420213	EDAR,FGFR1,FLNB
Monarch	HP:0000795	Abnormality of the urethra	3	335	1.16	0.0256	9606.ENSP00000200181,9606.ENSP00000342144,9606.ENSP00000393312	ITGB4,EVC2,FGFR1
Monarch	HP:0001883	Talipes	3	350	1.15	0.0286	9606.ENSP00000342144,9606.ENSP00000393312,9606.ENSP00000420213	EVC2,FGFR1,FLNB
Monarch	HP:0006501	Aplasia/Hypoplasia of the radius	2	81	1.6	0.0286	9606.ENSP00000393312,9606.ENSP00000420213	FGFR1,FLNB
Monarch	HP:0009882	Short distal phalanx of finger	2	85	1.58	0.0312	9606.ENSP00000342144,9606.ENSP00000420213	EVC2,FLNB
Monarch	HP:0000687	Widely spaced teeth	2	86	1.58	0.0317	9606.ENSP00000258411,9606.ENSP00000393312	WNT10A,FGFR1
Monarch	HP:0004323	Abnormality of body weight	5	1512	0.73	0.0342	9606.ENSP00000317469,9606.ENSP00000324532,9606.ENSP00000342144,9606.ENSP00000375778,9606.ENSP00000393312	BBS1,LAMA3,EVC2,LAMB3,FGFR1
Monarch	HP:0001629	Ventricular septal defect	3	377	1.11	0.0346	9606.ENSP00000342144,9606.ENSP00000393312,9606.ENSP00000420213	EVC2,FGFR1,FLNB
Monarch	HP:0000678	Dental crowding	2	92	1.55	0.0357	9606.ENSP00000317469,9606.ENSP00000393312	BBS1,FGFR1
Monarch	HP:0100806	Sepsis	2	92	1.55	0.0357	9606.ENSP00000324532,9606.ENSP00000375778	LAMA3,LAMB3
Monarch	HP:0000969	Edema	3	386	1.1	0.0362	9606.ENSP00000324532,9606.ENSP00000375778,9606.ENSP00000420213	LAMA3,LAMB3,FLNB
Monarch	HP:0004279	Short palm	2	94	1.54	0.0366	9606.ENSP00000342144,9606.ENSP00000393312	EVC2,FGFR1
Monarch	HP:0011304	Broad thumb	2	94	1.54	0.0366	9606.ENSP00000393312,9606.ENSP00000420213	FGFR1,FLNB
Monarch	HP:0002983	Micromelia	2	96	1.53	0.0378	9606.ENSP00000342144,9606.ENSP00000420213	EVC2,FLNB
Monarch	HP:0001162	Postaxial hand polydactyly	2	97	1.53	0.0383	9606.ENSP00000317469,9606.ENSP00000342144	BBS1,EVC2
Monarch	HP:0003510	Severe short stature	2	97	1.53	0.0383	9606.ENSP00000393312,9606.ENSP00000420213	FGFR1,FLNB
Monarch	HP:0000010	Recurrent urinary tract infections	2	98	1.52	0.0389	9606.ENSP00000324532,9606.ENSP00000375778	LAMA3,LAMB3
Monarch	HP:0030956	Abnormality of cardiovascular system electrophysiology	3	403	1.08	0.0399	9606.ENSP00000324532,9606.ENSP00000375778,9606.ENSP00000393312	LAMA3,LAMB3,FGFR1
Monarch	HP:0001711	Abnormal left ventricle morphology	2	100	1.51	0.0403	9606.ENSP00000317469,9606.ENSP00000393312	BBS1,FGFR1
Monarch	HP:0002021	Pyloric stenosis	2	100	1.51	0.0403	9606.ENSP00000324532,9606.ENSP00000375778	LAMA3,LAMB3
Monarch	HP:0200042	Skin ulcer	2	100	1.51	0.0403	9606.ENSP00000200181,9606.ENSP00000324532	ITGB4,LAMA3
Monarch	HP:0000453	Choanal atresia	2	101	1.51	0.0408	9606.ENSP00000261769,9606.ENSP00000393312	CDH1,FGFR1
Monarch	HP:0001161	Hand polydactyly	2	102	1.5	0.0414	9606.ENSP00000342144,9606.ENSP00000393312	EVC2,FGFR1
Monarch	HP:0000689	Dental malocclusion	2	103	1.5	0.0421	9606.ENSP00000258411,9606.ENSP00000393312	WNT10A,FGFR1
Monarch	HP:0001944	Dehydration	2	104	1.5	0.0427	9606.ENSP00000324532,9606.ENSP00000375778	LAMA3,LAMB3
Monarch	HP:0000327	Hypoplasia of the maxilla	2	105	1.49	0.0434	9606.ENSP00000393312,9606.ENSP00000420213	FGFR1,FLNB
Monarch	HP:0000457	Depressed nasal ridge	2	105	1.49	0.0434	9606.ENSP00000258443,9606.ENSP00000393312	EDAR,FGFR1
Monarch	HP:0000534	Abnormal eyebrow morphology	3	419	1.07	0.0434	9606.ENSP00000258411,9606.ENSP00000331242,9606.ENSP00000393312	WNT10A,KREMEN1,FGFR1
Monarch	HP:0001773	Short foot	2	105	1.49	0.0434	9606.ENSP00000317469,9606.ENSP00000393312	BBS1,FGFR1
Monarch	HP:0000601	Hypotelorism	2	106	1.49	0.0436	9606.ENSP00000342144,9606.ENSP00000393312	EVC2,FGFR1
Monarch	HP:0000824	Decreased response to growth hormone stimulation test	2	107	1.48	0.0442	9606.ENSP00000393312,9606.ENSP00000420213	FGFR1,FLNB
Monarch	HP:0001903	Anemia	3	426	1.06	0.0448	9606.ENSP00000200181,9606.ENSP00000324532,9606.ENSP00000375778	ITGB4,LAMA3,LAMB3
Monarch	HP:0001508	Failure to thrive	4	950	0.84	0.0455	9606.ENSP00000324532,9606.ENSP00000342144,9606.ENSP00000375778,9606.ENSP00000393312	LAMA3,EVC2,LAMB3,FGFR1
Monarch	HP:0002084	Encephalocele	2	109	1.48	0.0455	9606.ENSP00000393312,9606.ENSP00000420213	FGFR1,FLNB
Monarch	HP:0000926	Platyspondyly	2	111	1.47	0.0465	9606.ENSP00000393312,9606.ENSP00000420213	FGFR1,FLNB
Monarch	HP:0010049	Short metacarpal	2	113	1.46	0.0479	9606.ENSP00000393312,9606.ENSP00000420213	FGFR1,FLNB
Monarch	HP:0000774	Narrow chest	2	114	1.46	0.0486	9606.ENSP00000342144,9606.ENSP00000420213	EVC2,FLNB
Monarch	HP:0000177	Abnormality of upper lip	2	115	1.45	0.0492	9606.ENSP00000258443,9606.ENSP00000393312	EDAR,FGFR1
Monarch	HP:0001999	Abnormal facial shape	4	978	0.82	0.0492	9606.ENSP00000258411,9606.ENSP00000261769,9606.ENSP00000393312,9606.ENSP00000420213	WNT10A,CDH1,FGFR1,FLNB
DISEASES	DOID:3209	Junctional epidermolysis bullosa	3	8	2.79	0.00013	9606.ENSP00000200181,9606.ENSP00000324532,9606.ENSP00000375778	ITGB4,LAMA3,LAMB3
DISEASES	DOID:0050739	Autosomal genetic disease	9	2323	0.8	0.00082	9606.ENSP00000200181,9606.ENSP00000258443,9606.ENSP00000261769,9606.ENSP00000317469,9606.ENSP00000324532,9606.ENSP00000342144,9606.ENSP00000375778,9606.ENSP00000393312,9606.ENSP00000420213	ITGB4,EDAR,CDH1,BBS1,LAMA3,EVC2,LAMB3,FGFR1,FLNB
DISEASES	DOID:225	Syndrome	7	1059	1.03	0.00082	9606.ENSP00000258411,9606.ENSP00000258443,9606.ENSP00000261769,9606.ENSP00000317469,9606.ENSP00000342144,9606.ENSP00000393312,9606.ENSP00000420213	WNT10A,EDAR,CDH1,BBS1,EVC2,FGFR1,FLNB
DISEASES	DOID:0060737	Junctional epidermolysis bullosa Herlitz type	2	3	3.04	0.0025	9606.ENSP00000324532,9606.ENSP00000375778	LAMA3,LAMB3
DISEASES	DOID:0050737	Autosomal recessive disease	7	1422	0.9	0.0033	9606.ENSP00000200181,9606.ENSP00000258443,9606.ENSP00000317469,9606.ENSP00000324532,9606.ENSP00000342144,9606.ENSP00000375778,9606.ENSP00000420213	ITGB4,EDAR,BBS1,LAMA3,EVC2,LAMB3,FLNB
DISEASES	DOID:37	Skin disease	5	481	1.23	0.0033	9606.ENSP00000200181,9606.ENSP00000258411,9606.ENSP00000258443,9606.ENSP00000324532,9606.ENSP00000375778	ITGB4,WNT10A,EDAR,LAMA3,LAMB3
DISEASES	DOID:0050591	Tooth agenesis	2	7	2.67	0.0045	9606.ENSP00000258411,9606.ENSP00000258443	WNT10A,EDAR
DISEASES	DOID:1091	Tooth disease	3	81	1.78	0.0052	9606.ENSP00000258411,9606.ENSP00000258443,9606.ENSP00000375778	WNT10A,EDAR,LAMB3
DISEASES	DOID:14793	Hypohidrotic ectodermal dysplasia	2	8	2.61	0.0052	9606.ENSP00000258411,9606.ENSP00000258443	WNT10A,EDAR
DISEASES	DOID:4	Disease	11	5921	0.48	0.0052	9606.ENSP00000200181,9606.ENSP00000258411,9606.ENSP00000258443,9606.ENSP00000261769,9606.ENSP00000317469,9606.ENSP00000324532,9606.ENSP00000342144,9606.ENSP00000346537,9606.ENSP00000375778,9606.ENSP00000393312,9606.ENSP00000420213	ITGB4,WNT10A,EDAR,CDH1,BBS1,LAMA3,EVC2,SMOC2,LAMB3,FGFR1,FLNB
DISEASES	DOID:7	Disease of anatomical entity	10	4452	0.56	0.0052	9606.ENSP00000200181,9606.ENSP00000258411,9606.ENSP00000258443,9606.ENSP00000261769,9606.ENSP00000324532,9606.ENSP00000342144,9606.ENSP00000346537,9606.ENSP00000375778,9606.ENSP00000393312,9606.ENSP00000420213	ITGB4,WNT10A,EDAR,CDH1,LAMA3,EVC2,SMOC2,LAMB3,FGFR1,FLNB
DISEASES	DOID:77	Gastrointestinal system disease	4	510	1.11	0.0477	9606.ENSP00000258411,9606.ENSP00000258443,9606.ENSP00000261769,9606.ENSP00000375778	WNT10A,EDAR,CDH1,LAMB3
COMPARTMENTS	GOCC:0005610	laminin-5 complex	2	7	2.67	0.0286	9606.ENSP00000324532,9606.ENSP00000375778	LAMA3,LAMB3
UniProt Keywords	KW-0038	Ectodermal dysplasia	5	49	2.22	6.96e-08	9606.ENSP00000258411,9606.ENSP00000258443,9606.ENSP00000261769,9606.ENSP00000331242,9606.ENSP00000342144	WNT10A,EDAR,CDH1,KREMEN1,EVC2
UniProt Keywords	KW-0263	Epidermolysis bullosa	3	16	2.49	5.73e-05	9606.ENSP00000200181,9606.ENSP00000324532,9606.ENSP00000375778	ITGB4,LAMA3,LAMB3
UniProt Keywords	KW-9995	Disease	11	3996	0.65	5.74e-05	9606.ENSP00000200181,9606.ENSP00000258411,9606.ENSP00000258443,9606.ENSP00000261769,9606.ENSP00000317469,9606.ENSP00000324532,9606.ENSP00000331242,9606.ENSP00000342144,9606.ENSP00000375778,9606.ENSP00000393312,9606.ENSP00000420213	ITGB4,WNT10A,EDAR,CDH1,BBS1,LAMA3,KREMEN1,EVC2,LAMB3,FGFR1,FLNB
UniProt Keywords	KW-0225	Disease mutation	10	3145	0.71	9.49e-05	9606.ENSP00000200181,9606.ENSP00000258411,9606.ENSP00000258443,9606.ENSP00000261769,9606.ENSP00000317469,9606.ENSP00000331242,9606.ENSP00000342144,9606.ENSP00000375778,9606.ENSP00000393312,9606.ENSP00000420213	ITGB4,WNT10A,EDAR,CDH1,BBS1,KREMEN1,EVC2,LAMB3,FGFR1,FLNB
UniProt Keywords	KW-0732	Signal	10	3233	0.7	9.91e-05	9606.ENSP00000200181,9606.ENSP00000258411,9606.ENSP00000258443,9606.ENSP00000261769,9606.ENSP00000324532,9606.ENSP00000331242,9606.ENSP00000342144,9606.ENSP00000346537,9606.ENSP00000375778,9606.ENSP00000393312	ITGB4,WNT10A,EDAR,CDH1,LAMA3,KREMEN1,EVC2,SMOC2,LAMB3,FGFR1
UniProt Keywords	KW-0084	Basement membrane	3	39	2.1	0.00022	9606.ENSP00000324532,9606.ENSP00000346537,9606.ENSP00000375778	LAMA3,SMOC2,LAMB3
UniProt Keywords	KW-0325	Glycoprotein	10	4349	0.57	0.0012	9606.ENSP00000200181,9606.ENSP00000258411,9606.ENSP00000258443,9606.ENSP00000261769,9606.ENSP00000324532,9606.ENSP00000331242,9606.ENSP00000342144,9606.ENSP00000346537,9606.ENSP00000375778,9606.ENSP00000393312	ITGB4,WNT10A,EDAR,CDH1,LAMA3,KREMEN1,EVC2,SMOC2,LAMB3,FGFR1
UniProt Keywords	KW-0272	Extracellular matrix	4	265	1.39	0.0013	9606.ENSP00000258411,9606.ENSP00000324532,9606.ENSP00000346537,9606.ENSP00000375778	WNT10A,LAMA3,SMOC2,LAMB3
UniProt Keywords	KW-1015	Disulfide bond	9	3304	0.65	0.0013	9606.ENSP00000200181,9606.ENSP00000258411,9606.ENSP00000258443,9606.ENSP00000261769,9606.ENSP00000324532,9606.ENSP00000331242,9606.ENSP00000346537,9606.ENSP00000375778,9606.ENSP00000393312	ITGB4,WNT10A,EDAR,CDH1,LAMA3,KREMEN1,SMOC2,LAMB3,FGFR1
UniProt Keywords	KW-0130	Cell adhesion	4	474	1.14	0.0095	9606.ENSP00000200181,9606.ENSP00000261769,9606.ENSP00000324532,9606.ENSP00000375778	ITGB4,CDH1,LAMA3,LAMB3
UniProt Keywords	KW-0242	Dwarfism	3	170	1.46	0.0095	9606.ENSP00000342144,9606.ENSP00000393312,9606.ENSP00000420213	EVC2,FGFR1,FLNB
UniProt Keywords	KW-0424	Laminin EGF-like domain	2	30	2.04	0.0095	9606.ENSP00000324532,9606.ENSP00000375778	LAMA3,LAMB3
SMART	SM00136	Laminin N-terminal domain (domain VI)	2	15	2.34	0.0338	9606.ENSP00000324532,9606.ENSP00000375778	LAMA3,LAMB3
