# Supplementary material for: Identification of potential key variants in mandibular premolar hypodontia through whole-exome sequencing
Source: Front Genet. 2023 Sep 8;14:1248326. doi: 10.3389/fgene.2023.1248326 (PMC10514915; doi:10.3389/fgene.2023.1248326)
Supplement: Supplementary file 2 [file Table1.xlsx]

## Sheet: gProfiler_hsapiens_2023. 8. 10.
A gene-set panel list for previously identified genes identified in syndromic or non-syndromic tooth agenesis obtained from the literature
Gene_Name	RefSeq
ADAMTS2	NM_021599.4
ANKRD11	NM_013275.6
ANTXR1	NM_053034.2
ARL6	NM_177976.3
AXIN2	NM_004655.4
BBS1	NM_024649.5
BCOR	NM_017745.6
CCBE1	NM_133459.4
CCDC28B	NM_024296.5
CDH1	NM_004360.5
CHSY1	NM_014918.5
CLDN1	NM_021101.5
COL17A1	NM_000494.4
COL1A1	NM_000088.4
COL1A2	NM_000089.4
COL3A1	NM_000090.4
COL9A2	NM_001852.4
CREBBP	NM_004380.3
CTSK	NM_000396.4
DUPC1	None
EDA	NM_001399.5
EDA2R	NM_021783.5
EDAR	NM_022336.4
EDARADD	NM_145861.4
ELN	NM_000501.4
EVC	NM_153717.3
EVC2	NM_147127.5
FGD1	NM_004463.3
FGF10	NM_004465.2
FGFR1	NM_023110.3
FGFR2	NM_023029.2
FGFR3	NM_022965.4
FLNA	NM_001456.4
FLNB	NM_001457.4
FOXC1	NM_001453.3
FZR1	NM_016263.4
GJA1	NM_000165.5
GRHL2	NM_024915.4
HOXB1	NM_002144.4
HTNB	None
IFT122	NM_052990.3
IKBKG	NM_003639.4
IRF6	NM_006147.4
IRX5	NM_005853.6
ITGB4	NM_000213.5
JAG1	NM_000214.3
KCNJ2	NM_000891.3
KDM6A	NM_021140.4
KIF1C	NM_006612.6
KISS1R	NM_032551.5
KMT2D	NM_003482.4
KREMEN1	NM_032045.5
LAMA3	NM_198129.4
LAMB3	NM_000228.3
LAMC2	NM_018891.3
MKKS	NM_018848.3
MLXIPL	NM_032954.3
MSX1	NM_002448.3
NEMO	None
NFKBIA	NM_020529.3
NSD1	NM_172349.3
OFD1	NM_003611.3
OTDD	None
P63	None
PAX9	NM_006194.4
PHGDH	NM_006623.4
PIK3R1	NM_181524.2
PITX2	NM_153427.2
PLA2G2A	NM_000300.4
POLR3A	NM_007055.4
POLR3B	NM_018082.6
PORCN	NM_203475.3
PRBNS	None
PRKAR1A	NM_212472.2
PTCH1	NM_000264.5
PTH1R	NM_000316.3
PTHLH	NM_198966.2
PVRL1	None
RBM28	NM_018077.3
RECQL4	NM_004260.4
RMRP	None
ROR2	NM_004560.4
RPS6KA3	NM_004586.3
RSK2	None
SATB2	NM_015265.4
SH3BP2	NM_003023.4
SHH	NM_000193.4
SLC26A2	NM_000112.4
SLC39A13	NM_152264.5
SLC5A5	NM_000453.3
SMOC2	NM_022138.3
SRD5A3	NM_024592.5
TBX1	NM_080647.1
TBX22	NM_016954.2
TBX3	NM_016569.4
TCOF1	NM_000356.4
TFAP2A	NM_001372066.1
TFAP2B	NM_003221.4
TGFA	NM_003236.4
TGFB3	NM_003239.5
TMEM67	NM_153704.6
TP63	NM_003722.5
TRIM37	NM_015294.6
TRISOMY21	None
TSHR	NM_000369.5
TSPEAR	NM_144991.3
TWIST1	NM_000474.4
UBR1	NM_174916.3
VWSM	None
WHSC1	None
WNT10A	NM_025216.3
WNT5A	NM_003392.7
